# Supplementary material for: An unusual Cretaceous beetle with affinity to Anamorphidae (Coleoptera: Coccinelloidea)
Source: PeerJ. 2024 Sep 16;12:e18008. doi: 10.7717/peerj.18008 (PMC11412222; doi:10.7717/peerj.18008)
Supplement: Supplemental Information 1 [file peerj-12-18008-s001.zip]

Archive with 3 entries (3 files):
- Reference_tree_BTOL_Coccinelloidea+OG.txt
- BTOL_Coccinelloidea+OG+Yassibum.tnt
- FindTipPosition2_BTOL.R
