# Supplementary material for: An unusual Cretaceous beetle with affinity to Anamorphidae (Coleoptera: Coccinelloidea)
Source: PeerJ. 2024 Sep 16;12:e18008. doi: 10.7717/peerj.18008 (PMC11412222; doi:10.7717/peerj.18008)
Supplement: Supplemental Information 1 [file peerj-12-18008-s001.zip › Reference_tree_BTOL_Coccinelloidea+OG.txt]

(Mycetophagus,((Pharaxonotha,(Ericmodes,(Cryptophagus,(Nemonyx,Chrysomela)))),((Bothrideres,(((Xylariophilus,Teredolaemus),(Hypodacnella,Ostomopsis)),(Philothermus,(Murmidius,(Aphanocephalus,Discoloma))))),((Sphaerosoma,(Eufallia,Corticaria)),(Bystus,((Periptyctus,(Holopsis,(Orthoperus,Clypastraea))),((Delphastus,(Stethorus,(Harmonia,(Epilachna,(Rhyzobius,(Rodolia,Platynaspis)))))),(Holoparamecus,(Endomychus,Epipocus)))))))));
