# Supplementary material for: An unusual Cretaceous beetle with affinity to Anamorphidae (Coleoptera: Coccinelloidea)
Source: PeerJ. 2024 Sep 16;12:e18008. doi: 10.7717/peerj.18008 (PMC11412222; doi:10.7717/peerj.18008)
Supplement: Supplemental Information 1 [file peerj-12-18008-s001.zip › BTOL_Coccinelloidea+OG+Yassibum.tnt]

xread
516 34

Mycetophagus	111-4112111411211111122211211211112134-1?21111111111111112121111111111412111221123311121111131111121113121131411124221111121211122112122122211211212111123211211111211231-112111221143351131221211312114-12113461?2112131114-1121213122212131113111211111112111131611-1111281113321211111211111122224-1111112111313--4211411111112111121123132213122111111111111112111-41?1111111421111131111111213121111121-3111113151122?1111211111211122221111112122-1111111121112221112121112111111111111112121311111211111111121111121131311111
Pharaxonotha	111-31321114111121111221111-1111113134-12111131111111111121211111121114121111211213111211112111111211221211314111242211112122211221122-12221212212121111241111112111112321113112221273151132221211212114-2221236212122132312111223131222121413--121211111111111111111-2112-81111321311112111111111224-3111111111223-132111-111111221113112313121212211111111111111112314111121111421114111111112221111111112231111121511321111121111121112323111121211111111121121112221112121112121111111111112121311111221111111122111241131311111
Ericmodes	111-4112111411113111122311221111113134-122111311111111111222111111211141211122111121112112111121111112211111141112422111122221111111212141213121121211111-111111122111231-113111121243351112231211322114-22212161221221311223122121322211213112312121111111111111111312111281311321311112221111122224-1111111111311--4241--1211112211121123131212122112111111111112111-3111111111421114311111112321121111112131111121511221211121111121112323111121211111111111121112221112121112111111111111112121311122231111111122111251132312111
Cryptophagus	111-41121214112111111121111-1111113134-12111131111111111122311111111112121111211213111211112111111233221211314?11242211114112211221122-11132112212121111242212112111112321113112221373361132221211322114-32212162?2122133124-12223131211111413--221211111111111111211-1112-81113321411112222211122224-3311111111313--42111-1211211211131121122212122111111111111111121-73?12211114211141111111122?5111111111531121121511321111121111131113312111121211111111111121112221112121112111111111111112121311111211111111122111251131311111
Nemonyx	111-42131114111111111222111-1221112134-122111311111111111111111131211141211132111331212111135115----?111111115111242211131-11122221122-123112121131211111-211211122111231-112111231223331111221211212114-1211236122122131312111211132122111333--11121111111111111111513212-81312331211111211111122224-3111112111313--42411-121211221112112313221122124211121121111221319--111111161212--1-111111213111111121-3111112151122121112112113111232311111113-11111111111111231111214-11211121111111111212111-------111111121111341131311111
Chrysomela	111-4113111411211111112111232211114132-1223116----1111111211111211111141211112111231112111135311112112212111141112422111121222111211212212211121111211111-2111113111112322114111221223321212221211232114-3221346122122133223212211131123111433--11121113-1111113-311313112-81111321311112211111122224-4411121111113--4241--121111121111-12412112121124-111111211113213231121111114112141111111114113-11111---3211112251112111112112114---23212-112113-11121111112211222111223-21211111111111111211111-------111111111111131111111111

Xylariophilus	111-4112111411111111112111221111113134-12231141112111111121211111111123121111211211111211111421111111221111114111242311111111113321122-121?121221212111124211111211111231-113112221243351132231211222114-322123612231233---4-21331131225121433--223321111111111111611-1112-81111321311112221111112224-3331112111413-142111-12111121111311231212121221111111141111113-1-311111111141111431111111222511211111113111112151122111112111112111231211112121211111111111111222111213-111111111111111112121351123211111111121111221132312121
Teredolaemus	111-4112111411113111112111211111113134-12231141112111111121211111111123121112211212111211112221111111121111114111242311111111113321122-121?121221212111124212111211111231-113112221273351132231211212114-222123612232233---4-1133213122312141122123211111211121111611-1111281112221311112221111112224-3331112111413-132111-1211112111131123131212122111111121111112111-3111111111411114311111112225111111121-3111112151132111112111112111231211112121211111111112111222111213-111211111111111112121311123221111111121111221131311121
Bothrideres	111-4113111411211111112211211111113134-12231141112111111121211111111123121111211232111211111231111111421111215111242311112123113311122-1213121221212111124211111111211231-113112221373331132232211132114-32313462224-233---4-21433131123111413--123211111111111111611-1112-81111321411112211111122224-1111111211313-132113-11111111111311231332121221111111111111113-1-9--11211115112142111111112113-11111---312--1215113211111211211111123111111312122-111111111111231111213-11211111111111111112111-------111111121111111111111111
Hypodacnella	111-4112111411211111112311211111112144-1223115111-111111121111111111122121111211213111211111421111211321211115111242321114132213321122-1413131211212111136211111121111231-113112221373331433231211232114-322131612231233---4-11411132224121413--123211111111111111611-1111281111321313112222111122224-1111112111323-11241--211111111111-1231312121222111111111111113-1-7111111111421214311111111215111111121-3111112151132121112112112111222211113121211111121111111222111213-1112111111111111121213111221111111111221113?1132312111
Ostomopsis	111-1112111411111111112311211111112144-1223115111-111111132111111111114121111211212111211111432111121221211114111242311112122213331122-2213121221312111124211221111211231-113112221373321132232211232114-32313462124-233---4-3-443131126111533--21332113-1111113-3711-1111281111321311111221111122224-4411111111313--4241--12111121111311241212121221111????????????-?-?--????????????-?????????????-?????---???--???????----?????????---?????-??????????????????????-----------?????????????????????-------?----????????????-????-?
Murmidius	111-1112122411213111112311211111213144-1223115111-111111122211111121124121111211211111211111431111111121211114312242323111113113321122-111311122111211111-211211312111231-113112221373371431232211232114-32313462124-233---4-3-443132226121533--21332113-3111113-3611-1112-81111321413112222111111224-4411112111213--4241--121111111111-12411112112114-1221231121113-419--1111111421111311111111213111111111131122121511121111131121121112332111111?1???111211112111222111213-11111211111111111312111-------1111111211113?1111111111
Philothermus	111-41131114112111111122111-1211113134-12231141112111111121311111111514122111211313111211111411111211221211114111242311112112213331122-2213121221212111126211111211211231-113112221273351132231211232114-32312261124-233---4-3-443131225111533--21331112-111111212611-1111281111321311112211111122224-4411111111313--4241--21211112111311231312121221111111242121113-1-9--11211114313143211212111113-11111---112--1225114211111311311211123112-113113-11111111112111222111213-111211111111111112121311111111111111122111311111111111
Sphaerosoma	111-4112111411111111112211211111112144-122111311111111111221111111111341212112121331112111111111112114211111141112422111121122111211212211211121121211111-2112112111112321113?11221343331233231211132114-32313462224--33---4-3-443134-16121533--21332111111111111161212112-81111321313111111111111224-3111111111313-112111-2211111111121121121111111111111111111111111-411111111141111131111111?213111111121-31111121511121111121111121112222111121?????1111111121112??111213-1111111111111111121213111132111111111221113?1131312121
Aphanocephalus	111-4113111411211111112211211111113154-1221115111-111111122211111111114121111211232111211111531111211131211115111242211112133213331122-241323122121211111-211121312111231-1131122213533711332-2211232114-32313461124-233---4-21442132116111533--22331113-1111113-3711-1111281112321411112222211122224-4411111111513--4241--121111211111-12411211111114-122122112111111-621211111153122--2-11111132111111111123111112151112111212112112111212211111121211111211112111222111213-11111111111111111112111-------111121121111331111111111
Discoloma	111-4112111411211111112211211111212144-1222115111-111111131111111111124121111211333111211111532111112431211115111242311114132213331122-241313122121211111-211121121111231-1131122213533712332-2211232114-32313461124--33---4-32442134-16111533--22331113-1111113-3711-1111281112321411112221111122224-4411111111513--4241--111111111111-12411211111114-?22122112111111-611211111153122--2-11111132111111111123111112151112111212112112111212211111121211111211112111222111213-11111111111111111312111-------111111121111331111111111
Holoparamecus	11224113111411111111122111211111112134-12211141112111111122311111111124121111211213111211112511111211121111314111242311112223213311122-223212121121211111-2112112111112321113112221373331432231211132114-32313162124--33---4-3-443131226121533--213321111111111111711-1111271111321411112221111111114-4411111111313-31241--121111121111-12111211111114-111111111111211-9--1111111411214311111111223111111121-311111215112211111211211211123231111112112-111111112111222111213-11211111111111111212111-------1111111221112?1111111111
Bystus	111-2112112411211111112211211211112154-12221131111111111122311111121124121111212222111211111221111211211214114111242223112112211321122-113311121111211111-2111112111112322114112221373331532221211232114-32213461224-233---4-21441131225121533--21331113-1111113-3611-1111271111321411112222111112114-4411111111213-31241--211111121111-12112121111114-1111212111113-1-8--1111111431314311111111323111111121-3111112151132121113112112111232211112121211111121111111222111213-111211111111111112121311112111111111121111211111111111
Endomychus	111-3112111411211111112111221211112134-12211131111111111121211111121124121211211212111211112111111211331213314111242211112122213311122-112221121121211111-211211211211231-113111221323241133221211232114-322134612212213211211123?131225121533--12321113-1111113-361213112-71111321411112221111111114-4411111111313-11241--221111121111-121111111111121121124211111225151111211114313143111111113233-11121---3212112251122111112112112111231111112121111111111112111222111213-11121111111111111212111-------111111122111311111111111
Epipocus	111-1112111411211111112111211211114134-1221113112111111112111111112112412111221121311121111221211121123121?314111242211114111213311122-112211121121221111-211211211111231-113111221323331211222211132114-322122622233233---2121223131225121413--22331113-1111113-361213112-81111321411112221111122224-4411111111111211241--211111121111-12111112111114-121122211111211-511211111142131421111111222511111111143111112151112111112112113111312211112121111111121111111222111213-11121111111111111212111-------111111121111311111111111
Delphastus	111-41111114211111111122111-1111114154-1221115111-111111111111122111114121111211231111111111531111111321211114132242213111112211221122-112312122111211111-2114113121112321114112221343341432232211232114-323134622232233---4-21233131226111533--21332113-1111113-371211112-82121321313111221111122224-4411111111311111241--221111111111-22111212111114-111111111111211-6111111111411314311111111111111111121-322--1225111221111211211311122111111212122-111111111111222111213-11111111111111111211111-------111111112111111111111111
Rhyzobius	111-41121114112131111223111-1111112134-12221131122111111122211111111114121211212233111211111211111211121111314111242221112122211311122-113311122111211211-2112113121112321113112221343371411231211232114-322134622233233---4-21233132215111533--22331113-11111111161213212-82113321413111122111122224-44111112113111112111-121111111111-223122111112131121121111111111-6111111111411214311111111221211111121-322--13251112211112112114---232211112121211111111111111222111223-11211111111111111212111-------111111121111251111111111
Stethorus	111-41111114211131111122111-1111112132-1121116----1111111112111111111241211112112331112111115311112112212111141112422131121222112211212113321122111211111-2112113121112321113112221343371411231211232114-32213462224-233---4-3-233131215111533--21332113-1111113-361213212-72111321413111221111111114-44111111214111112111-111111111111-121113211111111111111111111211-611111111161122--2-111111111211111121-322--122511121111121131-211122211111112112-111111111111222111223-11111111111111111212111-------111111121111211111111111
Rodolia	111-31121124112131111222111-1111114164-122311311111111111211111111211141213113112331112111115211112112111111141112421211114221111111212112322122111211111-211211312111231-113111121223341411221211232114-322122612231233---4-21221131224111533--12221113-3111113-371211212-72211321313111222111111114-4411111121413-112111-121111111111-121111221111131121111111111211-6111121111511211121111111111211111121-322--12251112211212112114---23221111312112-121111113211222111223-11121111111111111212111-------111111121111251111111111
Platynaspis	111-41111124211231111221111-1111113152-1221116----111111122111111111114121311211233111211111531111211321111114111242211111122111211122-113222122111211111-2114113121112321113112221343321431221211232114-322122612232233---4-3-213131214111433--12131113-3111113-361213212-72121321313112221111111114-44111111113112112111-121111111111-1231111211311211221252111113-1-6111121111411311311111111111211111121-322--122511122112121121121112321111131?????1211111111112???11223-11211111111111111312111-------1111111211113?1111111111
Harmonia	111-41121114212111111222111-1111113132-1222116----111111121111111111114121311211233111211111533111111211111114111242211111112111211122-113212122111211111-2111113111112321113112222343321231222211232114-32212361?2132132222111231131223111413--12221113-1111113-361213212-72113321313112221111111114-44111111113113112111-121111111111-1211111?1111111111111111111111-511111111151112--1-111111211211111121-322--12251112?1111111211311122221111212122-111111112211222111213-11121111111111111211111-------1111111211112?1111111111
Epilachna	111-41121114112111111122111-1211113134-12211131112121111122311121211124121311211212111211111523111211211111114111242211111112111211122-112222122111211111-2111113?21112321113112221243321411221211232114-322123612232233---4-21231131224111533--12131111111111111161213312-72121321313112222111111114-44111111113113112111-121111111311-123112111111131121111211112211-61121211114113143111111114253-11111---322--12251112111112112114---231111113121211111121112211212111223-11121111111111111211111-------111111112111151112112111
Periptyctus	111-41121214111111111122121-1111112134-1121113112121211212111111111424-121111311312111211111531111111331214214111242323112132211311122-133313122121211111-211211111211231-113112221373221133221211232114-3221346-124--33---4-3-443134-16?21533--21331113-1111113-361213112-81111321411111111111111224-333111111111131121141211111121111-121122112112111112125111111211-7111321111431312211211111211111111121-322--13251122111112112111112231111111121211112111112111222111213-11121111111111111312111-------111111122111311111111111
Holopsis	211-31121114111121111123111-1111113134-2232113112121111121111111311424-1311113112111113111125331211111211111151112421111112221111111212123112121121211111-211211312111231-113112222373321433231211232114-32213461224---3---4-3-443131226121533--21332113-3111113-361213112-71111321413111222211111114-3311111111113-2121141111111121111-2241112111211211221241121113-1-71113211114312142112111114213-11111---322--1325111211111211211111133212-111123-2-141211112111222111213-11111111111111111-12111-------111111121111341111111111
Orthoperus	111-21121114111111111121111-1111112154-1221113111121111112111111111424-121111211231111213113533111211221111114111242123112211111221122-133213121121223111-211311312111231-114111222373321433222211132114-32313462124-233---4-3-443132216111533--21333112-111111212611-1112-71111321311111222211111114-4411111111113--424---121111121111-121122211111111121114111111221-7111121111411314311111111323111111121-122--1125111211121311211311133?21111113132-131111113111222111213-11111111111111111212111-------1111111211112?1111111111
Clypastraea	211-41121114111111111121111-1111112134-2221113112121111114211112321424-121112211213111211113531122211121211115212242212112132213311122-143113121121221111-211211121111231-113112221373321133221211232114-32313461124-233---4-3-333131125111533--21332113-11111121261211112-71112321311111222111111114-3311111111113-1121141111111121111-123122212122111111115111111226271111211114213141111111113231111111113122--1125111211111211211111123121111213132-131111113111222111213-11211111111111111212111-------111111122111251111111111
Eufallia	11221112111411111111122211211111112134-12231131111112111111311111111144122111311135111213111331411111111111115111242211112122123331122-243215122121211112521112112112-231-11-2122212733811332-2211132114-323134--------------------------------------112-111111212711-1112-71113321311111111111111114-4111111111413--4241--121111221111-12412222121214-111111111111211-6111111111511114311111211111111111121-122--122511221112131131-4---333211113133-2-111111111111222111213-11111111111111111211111-------111111112111211111111111
Corticaria	11221112111411111111112211211111113134-12231131111111111111111111111134121111331125111211111431111121121111115111242211112122213311122-133113121121211111-211211121111231-113112221273341132221211232114-32213461124-233---4-21332131225121533--213321111111111111711-1112-81111321411111221111122224-1111111111413--4241--121111321111-12111222111114-111111111111211-51121111114212141111111112211111111112311111215111211111211211211123221111212132-111111111111222111213-11111111111111111212111-------111111111211131111111111

Yassibum	111-????112411111?11112?11211?11114144-122111311111????????????????????1?121???2??????????????211121121111131?1122422???1?????22?????2-???21??2212??11?11-21?2???1????2???1141?2?2137???1133?-2211132?14-????????????????????????????????????????????113-111111???611-1112-7?????21311????????????11?-??????????????????????????????????????????????????????????????????????????????????????????????????????????????????????????????????????????????????????????????????????????????????????????????????????????????????????????????
;

proc /;
comments 0
;
