# Supplementary material for: An unusual Cretaceous beetle with affinity to Anamorphidae (Coleoptera: Coccinelloidea)
Source: PeerJ. 2024 Sep 16;12:e18008. doi: 10.7717/peerj.18008 (PMC11412222; doi:10.7717/peerj.18008)
Supplement: Supplemental Information 1 [file peerj-12-18008-s001.zip › FindTipPosition2_BTOL.R]

library('TreeSearch')
library('TreeTools')
library('treeio')
library('ggtree')
library('ggplot2')

# Load data into R
setwd()
raw_data <- ReadTntCharacters("BTOL_Coccinelloidea+OG+Yassibum.tnt")
my.phyDat <- MatrixToPhyDat(raw_data)

# Load backbone tree into R
backboneTree <- ape::read.tree("Reference_tree_BTOL_Coccinelloidea+OG.txt")

par(mar=rep(0.25, 4), cex=0.75)
plot(backboneTree)

# weighted
# Search position of the new tip
additions <- AddTipEverywhere(backboneTree, label = "Yassibum", includeRoot = TRUE)

additionsIWScores <- sapply(additions, IWScore, dataset = my.phyDat, concavity = 12)
min(additionsIWScores)
plot(additions[[which.min(additionsIWScores)]])

# Write tree
#ape::write.tree(additions[[which.min(additionsIWScores)]], file = "Exhaustive_Constrained_K=12", append = FALSE, digits = 10, tree.names = FALSE)

# Plot IWScore of additions on the backbone tree
tidy_backboneTree <- as_tibble(backboneTree)
tidy_backboneTree$additionsIWScore <- additionsIWScores
backboneTree <- as.treedata(tidy_backboneTree)

p <- ggtree(backboneTree, aes(color=additionsIWScore)) + guides(color=FALSE) +
  geom_tiplab(size=2.5, color='black', fontface = 'italic') + coord_cartesian(clip="off") +
  scale_color_viridis_c(direction = -1) +
  geom_text(aes(x=branch, label=format(round(additionsIWScore, digits=2), nsmall = 2)), size=1.5, vjust=-.3)
#MRCA(p,"Mycetophagus","Rodolia")
p <- ggtree::rotate(p,34)
p + theme(plot.margin = unit(c(0.2,1.5,0.1,0), "cm"))

ggsave(file="additionsIWScores.pdf", width = 5, height = 4)


# unweighted
# Search position of the new tip
#additions <- AddTipEverywhere(backboneTree, label = "Yassibum", includeRoot = TRUE)

additionsScores <- sapply(additions, Fitch, dataset = my.phyDat)
min(additionsScores)
plot(additions[[which.min(additionsScores)]])

# Write tree
#ape::write.tree(additions[[which.min(additionsScores)]], file = "Exhaustive_Constrained_unweighted", append = FALSE, digits = 10, tree.names = FALSE)

# Plot Score of additions on the backbone tree
tidy_backboneTree <- as_tibble(backboneTree)
tidy_backboneTree$additionsScore <- additionsScores
backboneTree <- as.treedata(tidy_backboneTree)

p <- ggtree(backboneTree, aes(color=additionsScore)) + guides(color=FALSE) +
  geom_tiplab(size=2.5, color='black', fontface = 'italic') + coord_cartesian(clip="off") +
  scale_color_viridis_c(direction = -1) +
  geom_text(aes(x=branch, label=round(additionsScore)), size=1.5, vjust=-.3)
p <- ggtree::rotate(p,34)
p + theme(plot.margin = unit(c(0.2,1.5,0.1,0), "cm"))

ggsave(file="additionsScores.pdf", width = 5, height = 4)
