# Supplementary material for: An unusual Cretaceous beetle with affinity to Anamorphidae (Coleoptera: Coccinelloidea)
Source: PeerJ. 2024 Sep 16;12:e18008. doi: 10.7717/peerj.18008 (PMC11412222; doi:10.7717/peerj.18008)
Supplement: Supplemental Information 2 [file peerj-12-18008-s002.zip › Robertson_2010_Loebliorylon_removed+Yassibum.tnt]

xread
147 76
Derodontus	1000100201011-0000011-0010001111012100100110100110110300011100000020122-00001110000010001111101-00000101100?001210011000010011121001000010101100111
Temnoscheila	0000101200????0000011-0?100102010101111?01100000011112000111110000?0002-022011100000100001111001201101011011200210010110101000001100010010001100110
Mycetophagus	000000130101020000011-0210001101011000000011110100110200011111010021020002201110000010001111111-001101011010201210010010000011110000000010001100210
Paracucujus	000000130100020001011-0011210111011000100010100110110100011110010000022-01000110000010000111021-200101010011002210001000010011210001000010001000010
Ericmodes	00001012110002000001010010001101011000100110100110110100011111010000000001000110000010010010021-22-101010011101210021000010011110000000010001110112
Biphyllus	010110112100000000011-0010001101011000010111110110010100011001010000012-00001110100010011011100022-101011010000200011000010011111000010010101100010
Pharaxonotha	012010120100020001011-00100011110100001101001001100101-01111110100001100000011100000100011?1111-000101121011201210011000010011211000000010101100110
Sphaerosoma	000002020100020000011?0210001001?12000000000110000001200011011111021150012201110121010000113?210201101001011101200011010000001120000010010101100110
Oxylaemus	10000001210000000001000110001111010000212000110100010301111011011000120002201110001010001112121120010101101????????????????????????????????????????
Sysolus	100000021100020000011-011000111101000021200011010001010001111101100012010220111000101000111??01120010101101????????????????????????????????????????
Teredolaemus	10000001010002000001000110001111010000212000110100010101111111011000120102201110001010001112101120010101101??01200011000010011110001010010101100110
Xylariophilus	100000011100000000010001100011110100002120001101000101011111110110201401022011100010100011121011200101011011001201021000000001110000010010001100211
Anommatus	00000001?10000000001000110001111010000212000110100010301111111111021-----3301110011010000?10?211201?0101101?60020?011010000000110000010010101110110
Bothrideres	000000011100020200011-0010001111210120212100011100011201111111311021142-02201010021010020110101-00110100101?610100110210101000020001010010000--0100
Dastarcus	100000012100020000011-0210012111010120212100211100111201111111311021122-02201010121010010011101121111101101?610100100210000001020001010010000--0100
Deretaphrus	100000022100020000011-0010013111010000212100011100010101111111111000022-02201010011010010110101120110101101?610100010110000001020001010010001100100
Sosylus	000000012100020000001-0010001111010000212100011100010201111111111020142-02201010011010010111101121111101101?610100100210000001020001010010000--0100
Euxestoxenus	1000000021000000000100011000111101012021210031010001120111111121102114010220111002101000011000112011010110?1???????????????????????????????????????
Hypodacne	00000001210000000001000110001111011110210100110100011201111011211000140102201110021010001111001120110100100?6?1201020010010011120000010010001000100
Hypodacnella	00000000210000000001000110001111010120112100310100011201111011211000130102201110121010001111001120110100100?41?200020010010011120010010000001010111
Metacerylon	00000000110000000001000110001111?10100212100110100010201111111111020142-02201110121010001?110011201101011??????????????????????????????????????????
Ostomopsis	10000000210000001001010110001111010010212000300100011201111111111001152-13301110021011100111101120-10101101????????????????????????????????????????
Murmidius	010000002100000211?10?0110001101?100202120003001000112?1111001211021150112201110121011100110001021110100110?601211011000000011220101010010000--0200
Mychocerus	010011001100000010010102100011?1010120212000?00100001201111011111021142-1220111012101110????0?1-?2?101001011602201100210110001020000010010000--0100
Philothermus	00001101110000001001010210001101010000212000100100010201111111111000142-12201110021011110113001022-101001011602201100210110001020200010010000--0100
Cerylon	000011000100000010010100?0001101010000212100?00100011201111111111000152-1220111002101111021003------01001011601201100210111100020200010010000--0100
Notiophygus	10000000?1001-0010011-011000110100010121210030000001121111111111112?-----3301110021000120210001?22-10100110130211-020000000011?20001010011000--0100
Cassidoloma	0000000011001-0011010101100021?1000111212100?00000011211111111111121152-03301110021000120210001022-10100110130211-020000000001110001010010000--0100
Discoloma	0000000021001-00110101011000410100012121210030000001121111111111112?152-13301110021000120210001122-10100110130211-020000000001110001010010000--0100
Aphanocephalus	1000000021001-001001010110004101001111212100300000011211111111111121152-03301110021000120210001022-10100110130211-020000000001100001010010000--0100
Holoparamecus	1000000001011-0000011?0210001101010000212011300000101201111111111000150013301100021010100113001-00110100100?600200020010000001210000010010000--0100
Trochoideus	100000000101020000011-0010001001010000110001300000110100111111111021142-02201100021010100113001122?00102100?61121101000000001?110000010010000--0100
Austroclemnus	000000022100020000011-01100010010120001100013000001?1201100111111021150013301100021010100011001022-001000???601110100010001001220000110010000--0103
Bystus	100000021100020000011-0110001001012000110001300000001201100111111021140012201100021010100011001022-00100000?611210030010010011220000010010000--0100
Mychothenus	100000021100020000010101100010?1?12010210001?00000101201100111111021150113301?00021010100011001022-001001?0?611211030010010011120000110010000--0100
Phymaphora	100000040101020000011-0010001111011000110011310100100100100111111000140012201100021010100011001000010100100?311200010010000011110000010010000--0000
Rhanidea	100000020101020000011-02100011?1010000110011310100100100100111111000140012201100021010100111001-02-10100100?311200010010000011110000010010000--0000
Agaricophilus	000000020101020000011-0?100011?1011000210001110000001200111011111000150012210110121010100111001-2011010010014?1201?10000?000??1???0?010010000--0100
Chileolobius	000010012101020000011-0210001101010000010001310000111200111011211021-----33011101210?0100111001122-002001??????????????????????????????????????????
Eidoreus	00000001210102000001010210001101?10000110001310000111200111011211021150013301110121010100111001122-102001??????????????????????????????????????????
Xenomycetes	100000020101020000011-0110001111?10000212001310100110100000111111021150012200110021010120011001??01?01001001301200000010010001120000010010000--0000
Endomychus	00000002010102000001??0010011101011000210001300000111200000111111021140002210100020010100111001022-00100100?211?11020000100011010000010010000--0100
Epipocus	000000020101020000011-0110001001012000110001300000111200000111111021140002210100021010100011001022-001001101211210021000000011?10000010010000--0100
Saula	0000000201011-0000011-0000001011012000210001300000001200111111111020140002210100021010100111001122-01000110?2112110200001100110?000?010010000--0100
Stenotarsus	0000000201011-000001010110001111011000210001300000101200000111111021140102210100021010100111001022-00100110?211211020000000011110000010010000--0100
Amphix	001000020101020000010101000010010?2000210001310000111200000111111020130002210110020010100111001022-00000110?211210001000000011110000010010000--0100
Lycoperdina	00100002010102000001010110001001011000212001310000110100000111111021140002210110021010100011001022-0010011??211200001000100011110100010010001000100
Rhyzobius	0000120221001-0000011-1?100111010110?0210001?00000111200111001111000140002210111121010100111001120010200110?301200010110101001010000110000000--0100
Diomus	0000120211001-0000011?121001110101100021?001?00000101200111011111020152-033001011200101000130011200102001101311200000110101111020210110012000--0100
Chilocorus	0000121211001-00?001??1200012101011000110001?00000001210111001111000142-02210101121010100013001120010200100?31000-010110101011000010111002001010100
Halmus	0000121211001-00?001??1000012101011000110001?00000001210111001111020130002210101121010100013001120010200100131000-010110111011000010111002001000100
Platynaspis	000012121?001-00?001??1?10011??1?100001100?1?00000101200111011111010142-022101011200101000?30011200102001???310201000210101011020200111012000--1200
Rodolia	0000120211001-0000011?1210011101?12001010001200000111210?1101111?010142-03300101120010100110001120010200110?300101000110101011020000110010000--0100
Epilachna	0000120201001-0000011?1210011101011000110001200000001210111001111010142-02210101120010100013001120010200100131121002021010101102001011100000?000100
Coccinella	0000120211001-0000011-1?10011101010000110001?0000001020011101111101014000221010112001010001?001120010200100?300201010110101011010000111010000--0000
Illeis	0000120211001-000001??1?10011101010000110001300000001200?11011111010132-0221010112001010001?00112001020010??310201020110111011000000111010000--0000
Coccidophilus	0000100111001-0?00011?1?000131010110002100?1?0000010120011101111102?152-133001011210101000110011201000001001300201000210111010020201110010000--0000
Delphastus	0000100011001-0000011?1100011101010000110001?00000101200111011111021152-122101111210?01000110011201000001001311200000210111010020201210010000--0000
Microweisea	0000100211001-0000011-1100013101012000210001300000101200111011111021152-133001011210101000110011201000001001300201000210111010020201210010000--0000
Serangium	0000100021001-0000011?1100013001?10000110001300000101200?11011111021152-122101111210001000110011201000001001???????????????????????????????????????
Sticholotis	0000100201001-0000011?11100111?1?11010210001?00000001200111001111021152-022101111210101000100011200102001001310201010110110011020000110012000--0100
Sukunahikona	0000100211001-0000011?1100013101012000210011?0000010120011101111102?-----221010112101010001100112010020010013?020100021011101002020?210010000--0000
Periptyctus	0000100211001-1210011-01000113?1010000110111?10000101200111111311021152-1221010002101000011?001022-101000?0?412210110001101011020100010010000--0100
Holopsis	0000100211011-100001??0?000033?10120010000012100001112111110113110211500122101001210100002100010220101000?0?412210150011101100020100010013000--0100
Aenigmaticum	00001002021-1-1000011-02?00??3?1011001210101210000111201111111311021?????2210100021110000210001022?100000?0????????????????????????????????????????
Foadia	0000100201011-1000011?0?000013?1010100212101?10000111201111111311021152-12210100121110000210001????101000?0?4112010200111010110?0100010010000--0100
Stanus	00001002011-1-1?0001??0?100023?1011001110101210000111201111111311021152-12210100021110000210001022-10100000?411200020011101011020100010012000--0100
Orthoperus	00001002021-1-120001??0??000?3?1011001110001?10000101211111011311021152-12210100121010100210001022-101000?0?411201020011101100020100010112000--0100
Clypastraea	00001002011-1-1000011?0?100013?1012101210101?10000111201111111311021152-12210100021100000210001022?10100000?411200020011101000020100010112000--0101
Sericoderus	00001002021-1-1000011-01100113?1012001210101?10000111201111111311021152-12210100020010000110001022-101000?0?411211020011101011010100010113000--0100
Enicmus	100000022100020010111-0?00001--1011001112101300100111201111111111021140113301110021010010010001102-10100110?112210040001101010110101010010000--0000
Stephostethus	100000022100020010111-0?00001--1011001112101300100111201111111111021140113301110021010010010001102-10100110?312210040001101110110100010010000--0000
Corticaria	10000002010001000011??0200001--1011001212101?1010011010111111?11?021140113301110021010000110101122-10100100?301210040000000110120000010010000--0000
Melanopthalma	10000002010102000011010210001--1012001212101?001001012011111111110201401133011001210?0000110121-02-101021000101200020000000011110000010010000--0000
Akalyptoischion	100000020100020200111-0210001001010001?12000?10100010101111111111021-----33011100210?0000213001122?101011001???????????????????????????????????????
Yassibum	?0??0002????????000?????????????01??0??12?0?3000001?1?011??1112110??1????220110?02?010?????????????????????????????????????????????????????????????
;
proc /;
comments 0
;
