# Supplementary material for: An unusual Cretaceous beetle with affinity to Anamorphidae (Coleoptera: Coccinelloidea)
Source: PeerJ. 2024 Sep 16;12:e18008. doi: 10.7717/peerj.18008 (PMC11412222; doi:10.7717/peerj.18008)
Supplement: Supplemental Information 2 [file peerj-12-18008-s002.zip › Reference_tree_Robertson_2010_Loebliorylon_removed.txt]

(Derodontus,((Temnoscheila,Biphyllus),(Mycetophagus,((((Deretaphrus,(Bothrideres,(Dastarcus,Sosylus))),(((Mychocerus,(Philothermus,Cerylon)),(Murmidius,(Notiophygus,(Aphanocephalus,(Cassidoloma,Discoloma))))),((Ostomopsis,(Metacerylon,(Hypodacnella,(Euxestoxenus,Hypodacne)))),((Oxylaemus,Anommatus),(Xylariophilus,(Sysolus,Teredolaemus)))))),((((Bystus,(Austroclemnus,Mychothenus)),((Periptyctus,(Holopsis,(Foadia,((Aenigmaticum,Orthoperus),(Clypastraea,(Stanus,Sericoderus)))))),((Agaricophilus,((Chileolobius,Eidoreus),(((Coccinella,Illeis),(Epilachna,((Rodolia,(Diomus,Platynaspis)),(Rhyzobius,(Sticholotis,(Chilocorus,Halmus)))))),((Delphastus,Serangium),(Sukunahikona,(Coccidophilus,Microweisea)))))),((Trochoideus,(Holoparamecus,(Phymaphora,Rhanidea))),(Xenomycetes,((Epipocus,(Amphix,Lycoperdina)),(Stenotarsus,(Endomychus,Saula)))))))),(Sphaerosoma,((Enicmus,Stephostethus),(Corticaria,Melanopthalma)))),Akalyptoischion)),(Ericmodes,(Paracucujus,Pharaxonotha))))));
